# Supplementary material for: Bone Adaptations to a Whole Body Vibration Protocol in Murine Models of Different Ages: A Preliminary Study on Structural Changes and Biomarker Evaluation
Source: J Funct Morphol Kinesiol. 2025 Jan 10;10(1):26. doi: 10.3390/jfmk10010026 (PMC11755639; doi:10.3390/jfmk10010026)
Supplement: Supplementary file 1 [file jfmk-10-00026-s001.zip]

Archive with 1 entries (1 files):
- jfmk-3378823-supplementary.pdf
